# Supplementary material for: Neurobehavioural Effects of the Methylimidazolium Ionic Liquid M8OI in Rats
Source: J Xenobiot. 2026 Jun 17;16(3):113. doi: 10.3390/jox16030113 (PMC13301412; doi:10.3390/jox16030113)
Supplement: Supplementary file 1 [file jox-16-00113-s001.zip]

Archive with 1 entries (1 files):
- jox-4266715-supplementary.pdf
